# Supplementary material for: Enhancing Duck Manure Anaerobic Digestion with Hydrochar: Exploring Green Material Potential via Bidirectional AD-HTC Coupling
Source: Materials (Basel). 2026 Apr 14;19(8):1563. doi: 10.3390/ma19081563 (PMC13117394; doi:10.3390/ma19081563)
Supplement: Supplementary file 1 [file materials-19-01563-s001.zip]

Archive with 1 entries (1 files):
- materials-4200997-supplementary.xlsx
