# Supplementary material for: Enhancing Duck Manure Anaerobic Digestion with Hydrochar: Exploring Green Material Potential via Bidirectional AD-HTC Coupling
Source: Materials (Basel). 2026 Apr 14;19(8):1563. doi: 10.3390/ma19081563 (PMC13117394; doi:10.3390/ma19081563)
Supplement: Supplementary file 1 [file materials-19-01563-s001.zip › materials-4200997-supplementary.xlsx]

## Sheet: Table S1-a
		the relative abundance of the top 10 bacteria at phylum level
Group	C1				HC1				HC2				HC3				HC4
phylum	C1-1	C1-2	C1-3	C1-average	HC1-1	HC1-2	HC1-3	HC1-average	HC2-1	HC2-2	HC2-3	HC2-average	HC3-1	HC3-2	HC3-3	HC3-average	HC4-1	HC4-2	HC4-3	HC4-average
p_Patescibacteria	0.00446	0.006339	0.006409	0.005736	0.009418	0.011034	0.008966	0.009806	0.008639	0.005511	0.01138	0.00851	0.00792	0.009837	0.011149	0.00963533	0.009012	0.010138	0.008251	0.00913367
p_Firmicutes B	0.007819	0.011794	0.01229	0.0106343	0.007168	0.007272	0.007281	0.00724033	0.008378	0.007937	0.008334	0.00821633	0.006416	0.008861	0.008801	0.008026	0.010146	0.009653	0.009798	0.00986567
p_Thermotogota	0.019131	0.013089	0.011637	0.014619	0.005154	0.005145	0.015054	0.008451	0.004314	0.015537	0.007272	0.009041	0.018541	0.003663	0.004155	0.00878633	0.005271	0.005757	0.013466	0.00816467
p_Cloacimonadota	0.011434	0.00785	0.008083	0.00912233	0.013214	0.01174	0.012765	0.012573	0.012205	0.014462	0.010567	0.0124113	0.013603	0.012045	0.01118	0.012276	0.011084	0.010125	0.013068	0.0114257
p_Firmicutes D	0.00791	0.022915	0.023235	0.01802	0.029996	0.026369	0.003984	0.0201163	0.02417	0.007186	0.019838	0.0170647	0.00299	0.036198	0.035014	0.024734	0.030681	0.02975	0.011643	0.0240247
p_Chloroflexota	0.034359	0.049807	0.050935	0.0450337	0.07051	0.064613	0.063656	0.0662597	0.072271	0.067527	0.061195	0.0669977	0.047225	0.076338	0.075509	0.0663573	0.069381	0.063557	0.080269	0.071069
p_Firmicutes	0.168256	0.151562	0.151191	0.157003	0.084437	0.088689	0.126398	0.0998413	0.065313	0.126125	0.08115	0.0908627	0.135099	0.054207	0.056303	0.0818697	0.062673	0.067241	0.103632	0.0778487
p_Firmicutes G	0.328393	0.1541	0.128239	0.203577	0.116317	0.113344	0.247867	0.159176	0.072462	0.275813	0.11249	0.153588	0.285228	0.08973	0.088268	0.154409	0.115229	0.114719	0.2501	0.160016
p_Bacteroidota	0.122379	0.185401	0.195929	0.167903	0.234354	0.23969	0.175497	0.216514	0.244435	0.143761	0.23444	0.207545	0.180919	0.244578	0.243528	0.223008	0.215532	0.215431	0.138566	0.189843
p_Firmicutes A	0.254025	0.359553	0.375659	0.329746	0.401376	0.404414	0.308661	0.371484	0.459824	0.306261	0.425383	0.397156	0.268488	0.430784	0.433174	0.377482	0.438776	0.441969	0.336309	0.405685
Others	0.041833	0.037593	0.036392	0.038606	0.028056	0.027691	0.029871	0.0285393	0.027992	0.029883	0.027949	0.028608	0.033569	0.03376	0.032918	0.0334157	0.032217	0.03166	0.0349	0.0329257

## Sheet: Table S1-b
the relative abundance of the top 15 bacteria at genus level
Group	C1				HC1				HC2				HC3				HC4
genus	C1-1	C1-2	C1-3	C1-average	HC1-1	HC1-2	HC1-3	HC1-average	HC2-1	HC2-2	HC2-3	HC2-average	HC3-1	HC3-2	HC3-3	HC3-average	HC4-1	HC4-2	HC4-3	HC4-average	taxonomy
g_Thermoclostridium	0.012231	0.01071	0.009788	0.0109097	0.0115	0.012057	0.017394	0.0136503	0.010871	0.019731	0.012418	0.01434	0.017759	0.008704	0.009034	0.0118323	0.010129	0.010274	0.015273	0.011892	d_Bacteria;p_Firmicutes A;c_Clostridia;o_Acetivibrionales;f_DSM-8532;g_Thermoclostridium
g_Miniphocibacter	0.004265	0.014823	0.016567	0.011885	0.016525	0.01923	0.007	0.0142517	0.024316	0.009564	0.028178	0.020686	0.005213	0.023859	0.028558	0.01921	0.019521	0.020877	0.010314	0.016904	d_Bacteria;p_Firmicutes A;c_Clostridia;o_Tissierellales;f_Peptoniphilaceae;g_Miniphocibacter
g_JAAZJW01	0.005739	0.021863	0.024094	0.017232	0.01425	0.014121	0.006789	0.01172	0.026698	0.009122	0.021759	0.019193	0.008053	0.023958	0.023677	0.0185627	0.025152	0.024424	0.01092	0.0201653	d_Bacteria;p_Firmicutes A;c_Clostridia;o_Peptostreptococcales;f_Natronincolaceae;g_JAAZJW01
g_JAAZPQ01	0.006735	0.020866	0.021067	0.0162227	0.027962	0.024338	0.002772	0.0183573	0.02189	0.005892	0.017775	0.0151857	0.001968	0.033644	0.032566	0.022726	0.028144	0.027216	0.00994	0.0217667	d_Bacteria;p_Firmicutes D;c_Dethiobacteria;o_DTU022;f_DTU022;g_JAAZPQ01
g_UBA3906	0.011685	0.024455	0.025115	0.0204183	0.031215	0.030876	0.014682	0.025591	0.02961	0.01508	0.026183	0.0236243	0.009933	0.02588	0.025588	0.020467	0.026624	0.026565	0.013956	0.0223817	d_Bacteria;p_Firmicutes A;c_Clostridia;o_Caldicoprobacterales;f_DTU083;g_UBA3906
g_UBA5436	0.006427	0.017021	0.018145	0.0138643	0.027473	0.029604	0.011604	0.0228937	0.030617	0.016767	0.035315	0.0275663	0.009377	0.035021	0.035591	0.026663	0.026785	0.028973	0.01768	0.0244793	d_Bacteria;p_Firmicutes A;c_Clostridia;o_Saccharofermentanales;f_DTU023;g_UBA5436
g_DUPA01	0.068703	0.014537	0.011121	0.0314537	0.010132	0.010154	0.055138	0.0251413	0.003962	0.065048	0.006116	0.025042	0.068698	0.005592	0.005508	0.0265993	0.004805	0.004851	0.055074	0.0215767	d_Bacteria;p_Firmicutes G;c_Limnochordia;o_DTU010;f_DTU010;g_DUPA01
g_JAAYRO01	0.041196	0.025427	0.020472	0.0290317	0.02298	0.022225	0.034219	0.0264747	0.015056	0.040571	0.023425	0.0263507	0.034199	0.017642	0.017304	0.0230483	0.022657	0.023163	0.03423	0.0266833	d_Bacteria;p_Firmicutes G;c_Limnochordia;o_DTU010;f_DTU010;g_JAAYRO01
g_DTU013	0.042629	0.036538	0.033778	0.0376483	0.022096	0.019841	0.02637	0.022769	0.016273	0.032741	0.016083	0.021699	0.031577	0.017659	0.017136	0.022124	0.028421	0.026799	0.037906	0.031042	d_Bacteria;p_Firmicutes A;c_Clostridia;o_Acetivibrionales;f_DTU013;g_DTU013
g_DTU059	0.021959	0.038442	0.039776	0.0333923	0.05196	0.053199	0.038541	0.0479	0.046101	0.027748	0.040954	0.0382677	0.023294	0.034155	0.033501	0.0303167	0.046374	0.047396	0.027917	0.0405623	d_Bacteria;p_Firmicutes A;c_Clostridia;o_Acetivibrionales;f_DSM-8532;g_DTU059
g_UBA5455	0.113487	0.090488	0.089471	0.0978153	0.0291	0.029809	0.071561	0.04349	0.016082	0.066775	0.018654	0.033837	0.078841	0.009073	0.008914	0.032276	0.017634	0.01985	0.057162	0.0315487	d_Bacteria;p_Firmicutes;c_Bacilli;o_RFN20;f_CAG-826;g_UBA5455
g_T78	0.033768	0.049149	0.05026	0.0443923	0.069803	0.063963	0.06289	0.065552	0.071406	0.066827	0.060526	0.066253	0.04639	0.075465	0.074679	0.0655113	0.068464	0.062692	0.07914	0.0700987	d_Bacteria;p_Chloroflexota;c_Anaerolineae;o_Anaerolineales;f_Anaerolineaceae;g_T78
g_JAAZMN01	0.161927	0.087056	0.072628	0.107204	0.054744	0.054751	0.112834	0.0741097	0.032679	0.123932	0.05714	0.0712503	0.132949	0.044228	0.044053	0.0737433	0.056217	0.055569	0.112005	0.074597	d_Bacteria;p_Firmicutes G;c_Limnochordia;o_DTU010;f_DTU012;g_JAAZMN01
g_UBA4923	0.075954	0.109459	0.118493	0.101302	0.145398	0.140137	0.109539	0.131691	0.191978	0.099986	0.156232	0.149399	0.099692	0.180282	0.172698	0.150891	0.178483	0.177417	0.118625	0.158175	d_Bacteria;p_Firmicutes A;c_Clostridia;o_Saccharofermentanales;f_DTU023;g_UBA4923
g_UBA4179	0.085719	0.157227	0.167933	0.13696	0.189951	0.195017	0.128378	0.171115	0.209833	0.107377	0.197073	0.171428	0.137965	0.210111	0.208264	0.185447	0.182341	0.184235	0.102153	0.156243	d_Bacteria;p_Bacteroidota;c_Bacteroidia;o_Bacteroidales;f_Dysgonomonadaceae;g_UBA4179
Others	0.307581	0.281932	0.281303	0.290272	0.274903	0.280659	0.300314	0.285292	0.252632	0.292841	0.282166	0.27588	0.294066	0.254719	0.262943	0.270576	0.258244	0.259706	0.297708	0.271886

## Sheet: Table S1-c
the relative abundance of archaea at phylum level
Group	C1				HC1				HC2				HC3				HC4
phylum	C1-1	C1-2	C1-3	C1-average	HC1-1	HC1-2	HC1-3	HC1-average	HC2-1	HC2-2	HC2-3	HC2-average	HC3-1	HC3-2	HC3-3	HC3-average	HC4-1	HC4-2	HC4-3	HC4-average
p_Thermoproteota	8.1e-05	0.000744	0.000709	0.000511333	0.000745	0.000929	0.000915	0.000863	0.000762	0.00073	0.000723	0.000738333	0.000366	0.000658	0.000543	0.000522333	0.000674	0.000776	0.000521	0.000657
p_Thermoplasmatota	0.005405	0.012901	0.010574	0.00962667	0.007725	0.007175	0.016303	0.010401	0.00707	0.015039	0.006949	0.009686	0.012549	0.006527	0.007236	0.00877067	0.007611	0.006146	0.012183	0.00864667
p_Nanoarchaeota	0.001604	0.024802	0.023888	0.0167647	0.014742	0.014984	0.026531	0.0187523	0.012616	0.023482	0.015461	0.0171863	0.010486	0.012356	0.012797	0.0118797	0.013363	0.012933	0.011352	0.0125493
p_Methanobacteriota B	0.001459	0.049126	0.052198	0.034261	0.033779	0.033759	0.02578	0.031106	0.030352	0.022455	0.029434	0.0274137	0.00817	0.022226	0.024001	0.0181323	0.027083	0.025267	0.010196	0.0208487
p_Methanobacteriota	0.009851	0.12783	0.127514	0.0883983	0.053657	0.051473	0.070288	0.0584727	0.050032	0.078145	0.06933	0.0658357	0.04043	0.05476	0.064535	0.0532417	0.059936	0.055933	0.044715	0.053528
p_Halobacteriota	0.9816	0.784595	0.785117	0.850437	0.889352	0.891681	0.860184	0.880406	0.899169	0.860149	0.878102	0.87914	0.928	0.903473	0.890889	0.907454	0.891333	0.898945	0.921034	0.903771

## Sheet: Table S1-d
the relative abundance of the top 10 archaea at genus level
Group	C1				HC1				HC2				HC3				HC4
genus	C1-1	C1-2	C1-3	C1-average	HC1-1	HC1-2	HC1-3	HC1-average	HC2-1	HC2-2	HC2-3	HC2-average	HC3-1	HC3-2	HC3-3	HC3-average	HC4-1	HC4-2	HC4-3	HC4-average	taxonomy
g_RumEn-M2	0.001061	0.002854	0.002216	0.00204367	0.001203	0.001727	0.005043	0.00265767	0.001219	0.004104	0.001418	0.002247	0.002858	0.001187	0.001368	0.00180433	0.001318	0.001105	0.002069	0.00149733	d_Archaea;p_Thermoplasmatota;c_Thermoplasmata;o_Methanomassiliicoccales;f_Methanomethylophilaceae;g_RumEn-M2
g_Methanobrevibacter A	3.7e-05	0.004217	0.004456	0.00290333	0.002785	0.001909	0.001062	0.00191867	0.001914	0.001147	0.001823	0.001628	0.000813	0.002171	0.003023	0.00200233	0.003007	0.001703	0.000812	0.00184067	d_Archaea;p_Methanobacteriota;c_Methanobacteria;o_Methanobacteriales;f_Methanobacteriaceae;g_Methanobrevibacter A
g_JABHQR01	0.000428	0.007924	0.007165	0.00517233	0.004986	0.00488	0.014187	0.00801767	0.004024	0.010763	0.00488	0.00655567	0.003377	0.004346	0.004482	0.00406833	0.004659	0.005031	0.004792	0.00482733	d_Archaea;p_Nanoarchaeota;c_Nanoarchaeia;o_Woesearchaeales;f_GW2011-AR9;g_JABHQR01
g_DTU008	0.004061	0.008957	0.007322	0.00678	0.005209	0.004402	0.008668	0.006093	0.004813	0.008156	0.004481	0.00581667	0.008306	0.00432	0.004768	0.005798	0.005369	0.004454	0.008686	0.00616967	d_Archaea;p_Thermoplasmatota;c_Thermoplasmata;o_Methanomassiliicoccales;f_Methanomassiliicoccaceae;g_DTU008
g_GW2011-AR17	0.001094	0.01556	0.015692	0.010782	0.00954	0.009816	0.011313	0.010223	0.008292	0.011881	0.009963	0.0100453	0.006411	0.007848	0.008098	0.00745233	0.008489	0.007725	0.006144	0.00745267	d_Archaea;p_Nanoarchaeota;c_Nanoarchaeia;o_SCGC-AAA011-G17;f_GW2011-AR17;g_GW2011-AR17
g_UBA412	0.000863	0.044772	0.05058	0.0320717	0.018442	0.01803	0.011047	0.0158397	0.023851	0.013266	0.031926	0.0230143	0.004922	0.026339	0.033933	0.0217313	0.025623	0.023061	0.007659	0.018781	d_Archaea;p_Methanobacteriota;c_Methanobacteria;o_Methanobacteriales;f_Methanobacteriaceae;g_UBA412
g_Methanofastidiosum	0.001459	0.049192	0.052314	0.0343217	0.033822	0.033774	0.025792	0.0311293	0.03037	0.022465	0.029448	0.0274277	0.008172	0.022239	0.024008	0.0181397	0.027109	0.025284	0.010201	0.0208647	d_Archaea;p_Methanobacteriota B;c_Thermococci;o_Methanofastidiosales;f_Methanofastidiosaceae;g_Methanofastidiosum
g_Methanobacterium	0.008719	0.077532	0.070523	0.052258	0.03055	0.030496	0.054935	0.0386603	0.023451	0.062457	0.034849	0.0402523	0.033404	0.025386	0.026619	0.0284697	0.029805	0.030522	0.035247	0.031858	d_Archaea;p_Methanobacteriota;c_Methanobacteria;o_Methanobacteriales;f_Methanobacteriaceae;g_Methanobacterium
g_Methanosarcina	0.011699	0.307273	0.333008	0.217327	0.395377	0.419398	0.276586	0.363787	0.402043	0.338766	0.434577	0.391795	0.112094	0.410992	0.406745	0.309944	0.397558	0.428146	0.228693	0.351466	d_Archaea;p_Halobacteriota;c_Methanosarcinia;o_Methanosarcinales;f_Methanosarcinaceae;g_Methanosarcina
g_Methanoculleus	0.969401	0.472976	0.448403	0.63026	0.491008	0.469049	0.580338	0.513465	0.494236	0.518309	0.440244	0.484263	0.814369	0.489992	0.481698	0.595353	0.491347	0.468787	0.690756	0.550297	d_Archaea;p_Halobacteriota;c_Methanomicrobia;o_Methanomicrobiales;f_Methanoculleaceae;g_Methanoculleus
Others	0.001181	0.008744	0.008322	0.00608233	0.007078	0.006519	0.01103	0.008209	0.005788	0.008685	0.006391	0.00695467	0.005273	0.005177	0.005257	0.00523567	0.005717	0.004182	0.004939	0.004946

## Sheet: Table S2
Hydrolysis, acidogenesis and acetogenesis pathways and associated genes
group	C1				HC1				HC2				HC3				HC4
Glycolysis	C1-1	C1-2	C1-3	C1-average	HC1-1	HC1-2	HC1-3	HC1-average	HC2-1	HC2-2	HC2-3	HC2-average	HC3-1	HC3-2	HC3-3	HC3-average	HC4-1	HC4-2	HC4-3	HC4-average
pps	2744	2770	2682	2732	3431	3312	3080	3274.33	2941	3320	3785	3348.67	4554	4842	4298	4564.67	3002	3124	3021	3049
ppdK	18608	19355	18978	18980.3	21874	20665	20051	20863.3	20567	22856	21191	21538	23698	24284	23316	23766	19515	20144	20412	20023.7
pyk	8429	8317	8292	8346	9897	9923	9853	9891	10574	11006	10505	10695	11696	12532	11934	12054	9104	8986	8868	8986
ENO	7881	8369	8121	8123.67	9919	9916	9789	9874.67	10925	10860	10329	10704.7	11177	11128	10909	11071.3	8906	8971	8912	8929.67
apgM	3969	4160	3971	4033.33	5364	5160	5247	5257	5416	5761	5999	5725.33	5917	6175	5708	5933.33	4067	3999	4379	4148.33
gpmB	2208	2544	2365	2372.33	2549	2446	1834	2276.33	2326	2441	2617	2461.33	2194	3042	2768	2668	2548	2095	2350	2331
gpmI	6392	6640	6393	6475	7255	7179	6651	7028.33	7038	7256	7172	7155.33	7656	7343	7282	7427	6107	5908	6085	6033.33
gpmA	1648	1742	1604	1664.67	2119	2013	2160	2097.33	2016	2320	2194	2176.67	2595	2681	2247	2507.67	1983	1656	1728	1789
pgk	9545	9539	9064	9382.67	10770	10498	10925	10731	11525	11954	11406	11628.3	12841	13152	12762	12918.3	10605	9791	9379	9925
gapA	8145	8179	7949	8091	9079	9091	9884	9351.33	9978	10730	9627	10111.7	10069	11386	10012	10489	7581	7131	7649	7453.67
TPI	3775	3786	3878	3813	5725	5682	5587	5664.67	6429	6681	5977	6362.33	6667	7111	6187	6655	4550	4586	4741	4625.67
fbaA	6469	6253	6838	6520	8020	8124	8889	8344.33	8659	8157	8807	8541	9064	9284	8987	9111.67	6033	6393	6124	6183.33
pfp	4566	4228	4376	4390	5557	5604	5868	5676.33	6667	6895	6020	6527.33	6927	6929	6665	6840.33	4068	4148	4180	4132
pfkA	11070	11989	11110	11389.7	13624	13320	13170	13371.3	14699	14538	14710	14649	15528	15203	15089	15273.3	12823	15389	12020	13410.7
fbp3	1729	1804	1743	1758.67	3046	2950	2905	2967	3516	3560	3592	3556	3886	4032	3548	3822	2126	2404	2151	2227
glpX	1386	1335	1450	1390.33	1319	1228	1373	1306.67	1655	1641	1496	1597.33	1892	1926	1639	1819	1514	1223	1398	1378.33
tal-pgi	2256	2062	2175	2164.33	3020	2890	3226	3045.33	2966	2909	2847	2907.33	3532	3865	3471	3622.67	3832	3193	3098	3374.33
pgi	544	531	506	527	552	506	574	544	658	671	601	643.333	671	692	631	664.667	536	589	627	584
pfkC	890	804	850	848	735	693	758	728.667	723	779	764	755.333	811	824	831	822	523	519	1501	847.667
HK	781	707	724	737.333	765	702	697	721.333	760	766	799	775	821	838	835	831.333	854	807	781	814
glk	6342	6824	6702	6622.67	8472	8376	8677	8508.33	8823	8329	8882	8678	8717	8918	8886	8840.33	6839	6602	6257	6566
group	C1				HC1				HC2				HC3				HC4
Pyruvate metabolism	C1-1	C1-2	C1-3	C1-average	HC1-1	HC1-2	HC1-3	HC1-average	HC2-1	HC2-2	HC2-3	HC2-average	HC3-1	HC3-2	HC3-3	HC3-average	HC4-1	HC4-2	HC4-3	HC4-average
korB	6386	7371	6847	6868	8944	8888	8940	8924	10072	10213	9168	9817.67	9663	10992	9636	10097	8364	7074	7751	7729.67
korA	16722	17721	16682	17041.7	21088	20238	20287	20537.7	22199	23769	21602	22523.3	24780	25814	24873	25155.7	16014	15921	16212	16049
pdhD	10713	11582	10827	11040.7	13680	13352	13370	13467.3	14087	15524	13915	14508.7	15607	16710	16044	16120.3	10887	10472	10969	10776
pdhC	4166	4232	4142	4180	5040	4955	5090	5028.33	5567	5817	5108	5497.33	5480	5555	5503	5512.67	5131	5114	5020	5088.33
pdhB	921	923	907	917	1056	1055	1031	1047.33	1011	1196	1076	1094.33	1275	1112	1085	1157.33	906	862	925	897.667
pdhA	1373	1413	1304	1363.33	1634	1654	1652	1646.67	1733	1781	1674	1729.33	2013	2049	1941	2001	1540	1404	1404	1449.33
pta	130	114	121	121.667	147	128	140	138.333	132	139	135	135.333	192	234	149	191.667	141	122	129	130.667
acs	6666	7147	6887	6900	8978	8898	8810	8895.33	8278	8393	9080	8583.67	9465	9058	9501	9341.33	8145	7771	8076	7997.33
ackA	6565	6582	6959	6702	8375	8403	8334	8370.67	9801	9400	9148	9449.67	10234	10276	10977	10495.7	6993	6528	6399	6640
group	C1				HC1				HC2				HC3				HC4
Butanoate metabolism	C1-1	C1-2	C1-3	C1-average	HC1-1	HC1-2	HC1-3	HC1-average	HC2-1	HC2-2	HC2-3	HC2-average	HC3-1	HC3-2	HC3-3	HC3-average	HC4-1	HC4-2	HC4-3	HC4-average
atoB	3586	3434	3659	3559.67	4766	4813	4863	4814	4827	4820	4827	4824.67	5444	5475	5751	5556.67	5231	5091	5684	5335.33
crt	1563	1508	1508	1526.33	1781	1662	1888	1777	2026	2213	1873	2037.33	2291	2074	2133	2166	1916	1717	1836	1823
bcd	1390	1457	1290	1379	1953	1736	1855	1848	2018	2053	1818	1963	2421	2452	2202	2358.33	1892	2067	2065	2008
fabV	538	514	514	522	562	574	581	572.333	557	608	589	584.667	660	669	630	653	591	430	548	523
atoA	414	424	454	430.667	593	601	450	548	561	570	537	556	582	577	580	579.667	540	536	548	541.333
atoD	487	500	515	500.667	705	656	651	670.667	691	718	688	699	742	792	748	760.667	675	620	650	648.333
ptb	1734	1713	1731	1726	2280	2220	2275	2258.33	1673	2315	2645	2211	2577	2963	2693	2744.33	2424	2052	2069	2181.67
buk	3435	3457	3203	3365	4116	4084	4860	4353.33	4438	4356	4370	4388	4215	4986	4455	4552	3154	3516	3382	3350.67
group	C1				HC1				HC2				HC3				HC4
Amino acid metabolism	C1-1	C1-2	C1-3	C1-average	HC1-1	HC1-2	HC1-3	HC1-average	HC2-1	HC2-2	HC2-3	HC2-average	HC3-1	HC3-2	HC3-3	HC3-average	HC4-1	HC4-2	HC4-3	HC4-average
gabD	538	585	554	559	653	652	625	643.333	661	685	640	662	736	758	674	722.667	530	536	519	528.333
puuE	411	452	412	425	457	490	472	473	543	530	530	534.333	689	631	614	644.667	499	457	425	460.333
GAD	96	88	99	94.3333	84	92	90	88.6667	106	105	109	106.667	103	129	106	112.667	102	100	114	105.333
purB	5078	5645	5204	5309	7160	7245	7537	7314	7751	7085	7672	7502.67	7802	7784	7467	7684.33	5642	5928	5580	5716.67
argH	6966	6416	6234	6538.67	8402	8392	8363	8385.67	9892	9757	9040	9563	10387	10862	9294	10181	7766	7466	7568	7600
argG	4610	4589	4294	4497.67	5578	5621	5925	5708	5695	5303	5681	5559.67	6323	6941	6355	6539.67	4227	4231	4017	4158.33
purA	6723	6429	6269	6473.67	7845	7747	7655	7749	8112	8966	8177	8418.33	9282	9970	8426	9226	5167	5783	5872	5607.33
alaA	737	774	747	752.667	963	939	945	949	995	1065	966	1008.67	1014	1020	1034	1022.67	852	717	732	767
ald	2954	3277	3239	3156.67	3744	3371	3229	3448	4349	4471	4160	4326.67	4874	4956	4791	4873.67	3637	3066	3353	3352
AGXT	505	505	514	508	421	489	444	451.333	576	572	582	576.667	574	559	566	566.333	621	594	558	591
group	C1				HC1				HC2				HC3				HC4
Propanoate metabolism	C1-1	C1-2	C1-3	C1-average	HC1-1	HC1-2	HC1-3	HC1-average	HC2-1	HC2-2	HC2-3	HC2-average	HC3-1	HC3-2	HC3-3	HC3-average	HC4-1	HC4-2	HC4-3	HC4-average
accC	2811	3068	3226	3035	3407	3545	3200	3384	4434	4077	4205	4238.67	4318	4707	4220	4415	3880	3069	3353	3434
accA	1551	1704	1715	1656.67	1661	1780	1492	1644.33	1804	2021	1992	1939	2140	2335	2116	2197	1796	1543	1864	1734.33
accD	868	1131	988	995.667	1058	1102	885	1015	1161	1199	1280	1213.33	1071	1454	1261	1262	1082	982	1277	1113.67
crt	1563	1508	1508	1526.33	1781	1662	1488	1643.67	1526	2213	1873	1870.67	2291	2474	2133	2299.33	1916	1517	1836	1756.33
bcd	990	1057	1290	1112.33	1953	1736	1655	1781.33	2018	2253	1818	2029.67	2421	2452	2202	2358.33	1892	1467	2065	1808
pycB	5764	5735	5802	5767	7696	7517	7412	7541.67	8564	8854	8002	8473.33	8740	8906	8359	8668.33	7116	6746	6989	6950.33
pyc	3243	3348	3094	3228.33	3649	3930	3487	3688.67	4452	4614	4942	4669.33	5565	5210	4938	5237.67	3986	3347	3553	3628.67
pckA	4251	4574	3964	4263	4557	4417	4397	4457	4990	4643	4596	4743	5105	5114	5326	5181.67	4395	4480	4680	4518.33
mdh	1552	1443	1361	1452	2202	2258	2320	2260	2361	2520	2328	2403	2797	2825	2421	2681	1120	1660	1262	1347.33
fumB	6114	6389	6336	6279.67	8505	8596	8586	8562.33	9740	10017	8905	9554	10361	10438	9186	9995	7624	6261	6104	6663
fumA	1460	1635	1531	1542	1918	1830	1557	1768.33	1492	1965	1885	1780.67	1854	2204	1917	1991.67	1476	1480	1473	1476.33
fumC	992	1067	955	1004.67	1173	1232	1139	1181.33	1357	1368	1316	1347	1545	1625	1375	1515	1102	967	1095	1054.67
frdA	1204	1650	1463	1439	1816	1695	1241	1584	1786	1703	1735	1741.33	1719	1834	1722	1758.33	1547	1550	1510	1535.67
frdB	951	1028	934	971	1142	1125	1032	1099.67	1171	1277	1222	1223.33	1141	1377	1240	1252.67	1188	916	1011	1038.33
sucD	699	714	662	691.667	1080	1016	1055	1050.33	1095	1098	1015	1069.33	1207	1136	1087	1143.33	955	819	859	877.667
MUT	7437	7166	7145	7249.33	9199	10037	9410	9548.67	11822	12768	11582	12057.3	13662	14030	12283	13325	10383	9369	9548	9766.67
mcmA1	2456	2459	2349	2421.33	2575	2535	2587	2565.67	2300	3223	2902	2808.33	3818	3635	3279	3577.33	2814	2525	2607	2648.67
mcmA2	185	227	220	210.667	256	248	1245	583	300	328	286	304.667	376	427	363	388.667	230	274	282	262
pdhD	10713	11582	10827	11040.7	13680	13352	13370	13467.3	14087	15524	13915	14508.7	15607	16710	15044	15787	10887	10472	10969	10776
bkdA	6157	6270	5904	6110.33	6991	6852	6150	6664.33	6996	7768	7317	7360.33	6885	7223	7196	7101.33	5563	5382	5279	5408
porA	841	855	823	839.667	796	808	707	770.333	800	909	846	851.667	940	1114	918	990.667	876	8665	909	3483.33
porB	639	692	566	632.333	547	565	510	540.667	621	622	608	617	716	804	704	741.333	687	619	652	652.667
porG	369	351	397	372.333	323	352	296	323.667	378	415	411	401.333	359	489	367	405	351	287	361	333
ackA	6565	7582	6959	7035.33	8375	8403	8334	8370.67	9801	9400	9148	9449.67	9234	9276	8977	9162.33	5993	6528	6399	6306.67

## Sheet: Table S3
Methanogenesis pathways and associated genes
group	C1				HC1				HC2				HC3				HC4
Methanogenesis (acetate to meth)	C1-1	C1-2	C1-3	C1-average	HC1-1	HC1-2	HC1-3	HC1-average	HC2-1	HC2-2	HC2-3	HC2-average	HC3-1	HC3-2	HC3-3	HC3-average	HC4-1	HC4-2	HC4-3	HC4-average
mtrA	136	137	127	133.333	148	160	159	155.667	177	170	180	175.667	227	210	221	219.333	187	167	157	170.333
acs	6666	7147	6887	6900	7978	7898	7810	7895.33	8278	8393	8080	8250.33	9465	11058	9501	10008	7145	6771	5076	6330.67
cdhE	398	411	373	394	311	365	320	332	344	358	365	355.667	382	386	383	383.667	356	379	377	370.667
cdhD	249	289	249	262.333	261	338	209	269.333	338	338	301	325.667	320	310	394	341.333	279	244	168	230.333
pta	4115	4869	4737	4573.67	5872	6005	5809	5895.33	6065	6618	6199	6294	6747	6995	6035	6592.33	4184	4181	3777	4047.33
ackA	6565	6582	6959	6702	8375	8403	8334	8370.67	9801	9400	9148	9449.67	10234	10276	9977	10162.3	6993	6528	6399	6640
group	C1				HC1				HC2				HC3				HC4
Methanogenesis (CO2, to methane）	C1-1	C1-2	C1-3	C1-average	HC1-1	HC1-2	HC1-3	HC1-average	HC2-1	HC2-2	HC2-3	HC2-average	HC3-1	HC3-2	HC3-3	HC3-average	HC4-1	HC4-2	HC4-3	HC4-average
mer	33	31	32	32	59	49	53	53.6667	61	65	56	60.6667	91	102	94	95.6667	57	61	64	60.6667
mtd	25	28	27	26.6667	55	55	40	50	51	73	68	64	78	74	74	75.3333	36	34	72	47.3333
mch	111	111	119	113.667	116	113	102	110.333	116	120	112	116	147	158	166	157	117	99	105	107
ftr	106	106	100	104	79	80	76	78.3333	102	100	94	98.6667	102	121	117	113.333	97	88	93	92.6667
fwdE	519	519	518	518.667	584	581	600	588.333	655	734	671	686.667	719	774	778	757	554	572	512	546
fwdC	125	114	107	115.333	127	110	127	121.333	132	147	148	142.333	232	218	198	216	145	159	130	144.667
fwdB	212	223	196	210.333	256	274	243	257.667	272	238	254	254.667	442	446	455	447.667	363	374	330	355.667
fwdA	254	236	231	240.333	310	284	274	289.333	286	300	314	300	352	375	343	356.667	362	362	397	373.667
group	C1				HC1				HC2				HC3				HC4
Methanogenesis	C1-1	C1-2	C1-3	C1-average	HC1-1	HC1-2	HC1-3	HC1-average	HC2-1	HC2-2	HC2-3	HC2-average	HC3-1	HC3-2	HC3-3	HC3-average	HC4-1	HC4-2	HC4-3	HC4-average
hdrB2	415	421	385	407	380	398	417	398.333	404	399	426	409.667	490	473	457	473.333	392	345	399	378.667
hdrA2	992	995	999	995.333	1022	1056	967	1015	1092	1142	1046	1093.33	1232	1323	1142	1232.33	1213	1181	1269	1221
mcrB	62	57	51	56.6667	98	103	76	92.3333	98	90	91	93	117	115	130	120.667	95	89	114	99.3333
mcrA	73	58	63	64.6667	107	118	98	107.667	101	106	112	106.333	151	146	139	145.333	99	100	106	101.667
